# Supplementary material for: Opinion Piece: Tools for Particle-Size-Based Homogeneity Assessments in Mycotoxin Analysis
Source: Foods. 2025 Sep 23;14(19):3294. doi: 10.3390/foods14193294 (PMC12523435; doi:10.3390/foods14193294)
Supplement: Supplementary file 1 [file foods-14-03294-s001.zip]

Archive with 1 entries (1 files):
- foods-3849049-supplementary.pdf
